# Supplementary material for: Genetically Engineered Extracellular Vesicles Harboring Transmembrane Scaffolds Exhibit Differences in Their Size, Expression Levels of Specific Surface Markers and Cell-Uptake
Source: Pharmaceutics. 2022 Nov 23;14(12):2564. doi: 10.3390/pharmaceutics14122564 (PMC9783873; doi:10.3390/pharmaceutics14122564)
Supplement: Supplementary file 1 [file pharmaceutics-14-02564-s001.zip]

Archive with 1 entries (1 files):
- pharmaceutics-2013372-supplementary.pdf
